# Supplementary material for: Evaluation of Macular Thickness Changes after Uncomplicated Phacoemulsification Surgery in Healthy Subjects and Diabetic Patients without Retinopathy by Spectral Domain OCT
Source: Diagnostics (Basel). 2022 Dec 7;12(12):3078. doi: 10.3390/diagnostics12123078 (PMC9776892; doi:10.3390/diagnostics12123078)
Supplement: Supplementary file 1 [file diagnostics-12-03078-s001.zip]

Archive with 1 entries (1 files):
- diagnostics-2016639-supplementary.pdf
